# Supplementary material for: Removal of Calcareous Concretions from Marine Archaeological Ceramics by Means of a Stimuli-Responsive Hydrogel
Source: Polymers (Basel). 2023 Jul 2;15(13):2929. doi: 10.3390/polym15132929 (PMC10346492; doi:10.3390/polym15132929)
Supplement: Supplementary file 1 [file polymers-15-02929-s001.zip]

Archive with 1 entries (1 files):
- polymers-2434004-supplementary.pdf
